# Supplementary material for: TLR7 modulates extramedullary splenic erythropoiesis in P. yoelii NSM-infected mice through the regulation of iron metabolism of macrophages with IFN-γ
Source: Front Immunol. 2023 Apr 27;14:1123074. doi: 10.3389/fimmu.2023.1123074 (PMC10174296; doi:10.3389/fimmu.2023.1123074)
Supplement: Supplementary Table 1 — Mean of Log2 Exp of TLRs. A matrix from Single-cell RNA sequencing showed the mean of Log2 Expression of different TLRs in various cells from wild-type mice before and after the infection. [file Table_1.xlsx]

## Sheet: Sheet1
	B cells		CD4 T cells		CD8 T cells		DCs		Macrophages		NK cells		NKT & gdT cells		Neutrophils		Plasma cells
	0 dpi.	12 dpi.	0 dpi.	12 dpi.	0 dpi.	12 dpi.	0 dpi.	12 dpi.	0 dpi.	12 dpi.	0 dpi.	12 dpi.	0 dpi.	12 dpi.	0 dpi.	12 dpi.	0 dpi.	12 dpi.
TLR1	0.142	0.127	0.074	0.113	0.082	0.078	0	0.02	0.17	0.249	0.014	0	0	0.013	0.027	0.024	0.02	0.021
TLR2	0.017	0.008	0.005	0.005	0.013	0.012	0.024	0.01	0.312	0.127	0.002	0	0	0.004	0.25	0.119	0.06	0.018
TLR3	0.015	0.006	0.001	0.002	0.002	0	0	0.01	0.133	0.121	0	0	0	0.008	0	0	0	0
TLR4	0.025	0.02	0	0.002	0.001	0.001	0.024	0	0.059	0.091	0.023	0.043	0	0	0.076	0.086	0.02	0.032
TLR5	0	0	0	0	0	0	0.024	0	0.016	0.027	0	0	0	0	0.022	0.035	0	0
TLR6	0.009	0.008	0.005	0.012	0.007	0.008	0	0.016	0.044	0.067	0.004	0	0	0.025	0.057	0.038	0.08	0.009
TLR7	0.103	0.046	0.017	0.009	0.015	0.01	0.685	0.423	0.299	0.103	0.004	0.021	0	0.004	0.057	0.058	0.16	0.034
TLR8	0	0.002	0	0	0	0	0	0	0.024	0.048	0	0	0.067	0.004	0.013	0.03	0	0.002
TLR9	0.011	0.014	0.007	0.007	0	0	0.049	0.03	0.02	0.011	0	0	0	0	0	0	0	0.004
TLR11	0	0	0	0	0.004	0	0	0	0.121	0.083	0	0	0	0	0	0	0	0
TLR12	0.006	0.005	0.011	0.011	0.034	0.03	0.433	0.178	0.051	0.035	0.013	0.043	0	0.185	0	0	0	0.007
TLR13	0	0	0	0	0	0.001	0	0	0.324	0.32	0	0	0	0	0.154	0.21	0	0.004
